# Supplementary material for: CmDUF239-1 Improves the Salt Tolerance of Grafted Melon by Enhancing Antioxidant Capacity and Na+/K+ Homeostasis
Source: Plants (Basel). 2025 Aug 27;14(17):2670. doi: 10.3390/plants14172670 (PMC12430171; doi:10.3390/plants14172670)
Supplement: Supplementary file 1 [file plants-14-02670-s001.zip]

Archive with 1 entries (1 files):
- plants-3773944-supplementary.docx
